# Supplementary material for: Direct Selective Epitaxy of 2D Sb2Te3 onto Monolayer WS2 for Vertical p–n Heterojunction Photodetectors
Source: Nanomaterials (Basel). 2024 May 19;14(10):884. doi: 10.3390/nano14100884 (PMC11124104; doi:10.3390/nano14100884)
Supplement: Supplementary file 1 [file nanomaterials-14-00884-s001.zip]

Archive with 1 entries (1 files):
- nanomaterials-2970970-supplementary.pdf
